# Supplementary material for: Single-stranded DNA binding proteins influence APOBEC3A substrate preference
Source: Sci Rep. 2021 Oct 25;11:21008. doi: 10.1038/s41598-021-00435-y (PMC8546098; doi:10.1038/s41598-021-00435-y)
Supplement: Supplementary file 2 — Supplementary Information 2. [file 41598_2021_435_MOESM2_ESM.xlsx]

## Sheet: Sheet1
Table S1
Hairpin vs Linear tests
Name	Sequence	Source	Purpose
oTM-814	/5Cy5/TT TTA TTT TGC AAT TGT TCA ATT GCA AAA TTT* G*T*T	Cortez&Brown et al 2019	Original Hairpin substrate
oTM-910	GTAGATGTAGATGTAGATTCAGTAGTAGAGTATGTAGATTT	Cortez&Brown et al 2019	Linear substrate
ALH272	/5Cy5/AAAAAAAAAAAAAAAATTCAATTGCAAAATTTGTT	this study	Linearized version of oTM814 with 5' polyA
ALH273	/5Cy5/GCAAGCTGTTCAAAAAAATGA	Buisson et al 2019	NUP93 linear substrate
ALH286	/5CY5/GCAAGCTGTTCAGCTTGCTGA	Buisson et al 2019	NUP93 hairpin substrate
Hairpin Structure tests
Name	Sequence	Source	Purpose
ALH222	/5Cy5/TTTTATTTTGCAATTAAAAGTTCAATTGCAAAATTTGTT	this study	8bp loop hairpin
ALH223	/5Cy5/TTTTATTTTGCAATTAAAAAAAGTTCAATTGCAAAATTTGTT	this study	11bp loop hairpin
ALH224	/5Cy5/TTTTATTTTGCAATTAAAAAAAAAAGTTCAATTGCAAAATTTGTT	this study	14bp loop hairpin
ALH228	/5Cy5/AAAAAAAAAATTTTATTTTGCAATTAAGTTCAAAATTGCAAAATTTGTT	this study	8bp loop hairpin, target C in middle of loop
ALH229	/5CY5/AAAAAAAAATTTTATTTTGCAATTGTTCAAAAAATTGCAAAATTTGTT	this study	8bp loop hairpin, target C 5' most end of loop
4bp gap/loop substrate generation
Name	Sequence	Source	Purpose
ALH256	/5Cy5/GGGAGGTTAAGGCGGTACCGATCGAAAATTCATTAATTAATTTGTTGGTAGGAAAAAAAAAA	this study	TTCA containing oligo for 4bp substrate set (replication fork, gap-fill, bubble)
ALH232	TTTTTTTTTTCCTACCAACAAATTAATTAATTGGAGCAAACCCCCTTTAAAGCCGCCATAGC	this study	used as a complimentary strand for replication fork substrate
ALH234	TTTCGATCGGTACCGCCTTAACCTCCC	this study	used as a complimentary strand for replication fork & gap-fill substrate
ALH235	GCT ATG GCG GCT TTA AAG GGG GTT TGC	this study	used as a complimentary strand for replication fork substrate
ALH240	TTTTTTTTTTCCTACCAACAAATTAATTAAT	this study	used as a complimentary strand for gap-fill substrate
ALH241	TTTTTTTTTTCCTACCAACAAATTAATTAATAGGATTTCGATCGGTACCGCCTTAACCTCCC	this study	used as a complimentary strand for bubble substrate
10bp gap/loop substrate generation
Name	Sequence	Source	Purpose
ALH257	/5Cy5/GGGAGGTTAAGGCGGTACCGATCGAAAAAAAAAATTCATTAATTAATTTGTTGGTAGGAAAAAAAAAA	this study	TTCA containing oligo for 10bp substrate set (replication fork, ssDNA gap, bubble)
ALH232	TTTTTTTTTTCCTACCAACAAATTAATTAATTGGAGCAAACCCCCTTTAAAGCCGCCATAGC	this study	used as a complimentary strand for replication fork substrate
ALH234	TTTCGATCGGTACCGCCTTAACCTCCC	this study	used as a complimentary strand for replication fork & ssDNA gap substrate
ALH235	GCT ATG GCG GCT TTA AAG GGG GTT TGC	this study	used as a complimentary strand for replication fork substrate
ALH240	TTTTTTTTTTCCTACCAACAAATTAATTAAT	this study	used as a complimentary strand for ssDNA gap substrate
ALH244	TTTTTTTTTTCCTACCAACAAATTAATTAATAGGAAAAAAATTTCGATCGGTACCGCCTTAACCTCCC	this study	used as a complimentary strand for bubble substrate
T7 transcription system substrate generation
Name	Sequence	Source	Purpose
ALH287	/5Cy5/GAAATTAATACGACTCACTATAGGGTTGTTGGTGTTGTGTTGGTCAAAAAATGTAATGTGTATGGTTGTATGTTATGTATTATAATTATG	this study	TTCA containing oligo for T7 transcription system
ALH288	CATAATTATAATACATAACATACAACCATACACATTACATTTTTTGACCAACACAACACCAACAACCCTATAGTGAGTCGTATTAATTTC	this study	complement strand for T7 transcription system substrate
